# Supplementary material for: The COVID-19 explorer—An integrated, whole patient knowledge model of COVID-19 disease
Source: Front Mol Med. 2022 Dec 22;2:1035215. doi: 10.3389/fmmed.2022.1035215 (PMC11285624; doi:10.3389/fmmed.2022.1035215)
Supplement: Supplementary file 4 [file DataSheet3.csv]

id	name	symptoms	genes	organs	refs	type
63|Autoimmunity|Acute disseminated encephalomyelitis	Autoimmune CNS disease	Autoimmune hemolytic anemia	Crohn's disease	Glomerulonephritis	Gullain-Barré syndrome	Inflammatory bowel disease	Kawasaki disease	Lupus nephritis	Multiple sclerosis	Thrombocytopenia	Ulcerative colitis	Vasculitis|ACE2	BDKRB1 (B1R)	BMI1	CDKN2A	miR200c	S|Cardiovascular System	Kidney	Heart|10599786	11815627	12242446	15758837	18536746	18536758	19561616	21216565	21840484	22132157	22375903	22820504	23921995	25367080	25750182	25954277	26006014	26763885	28057865	28398146	29402802	30183655	30341152	30621761	31519791	31772138	3178317	31853045	32246917	32265235	32268022
56|Barrier Permeability|Blood-Brain Barrier Permeability	Edema	Endothelial Permeability	Epithelial Permeability	Proteinuria	Vascular Leakage|ACE2	AGTR1	BDKRB1 (B1R)	CDH5	CLDN10	CLDN2	CLDN3	CLDN4	CLDN5	CLDN7	EZH2	FAS	miR200c	MMP9	OCLN	PTPN13	SIRT1	TJP1	TNF|Brain	Skin	Kidney	Lungs	Heart|10703671	11815627	12010652	15792985	16306044	16567508	17971210	19319146	19808375	24894401	24953372	25422846	25600873	27093919	27960536	28398146	28642978	28675952	29556787	30385692	31498530	31811815	32569770|disease
50|Coagulation|(Lethal) Thrombosis|ACE	ACE2	BDKRB1 (B1R)	BDNF	CXCL5	F12	FGA	KLKB1	KNG1	MMP9|Cardiovascular System	Skin	Heart	Lung|11815627	15520046	15654512	18000168	19422456	19674315	20111697	20152050	20587056	22264228	22936662	23093373	26413099	28398146	29168929	29328448	6275568|disease
53|Exocytosis|Ageusia	Anosmia	Carotid Body Disfunction	Neurological Dysfunction	New-onset Diabetes	Thick Mucus	Type 2 Diabetes|ACE2	BDKRB1 (B1R)	BDNF	CFTR	CLCN3	CPM	CPN1	DNAJC5	GDNF	KCNA2	miR200c	NRXN1	PPP1R9B	SNAP25	STX1A	STXBP1	VAMP1|Brain	Tongue|11815627	14566559	15520046	16177542	18978138	22906125	25655772	26413099	26413568	26822089	27696308	28031464	28398146	28824433	29071111	31041658	31167880|disease
54|Fibrogenic Signaling|(Pulmonary) Fibrosis|ACE	ACE2	ADAM17	AGT	AGT	AGTR1	AREG	BDKRB1 (B1R)	BDKRB2	EGFR	F10	F12	F13A1	F2	F2RL1	F5	FGA	HBEGF	KLK2	KLKB1	KNG1	MAS1	PLAT	PLG	PREP	TMPRSS2|Lung	Kidney	Heart|11815627	15537383	15734727	15905175	16840716	1707417	17476297	17883591	17896953	18470483	18809736	20826789	23386283	23552867	23841084	23957374	25071727	25122198	27082314	27561911	28404843	28469072	28935640
55|Inflammatory Signaling|Colitis	Encephalitis	Endothelitis	Myocarditis	Nephritis	Pneumonitis	Vasculitis|ACE2	AGTR1	BDKRB1 (B1R)	C1QBP	CCL2	CXCL1	CXCL2	CXCL3	CXCLB	FAS	IFNG	IL10	IL1B	IL6	MAS1	miR200c	MMP9	NFKB1	NOS2	PTPN13	TGFB1	TNF|Brain	Heart	Lungs	Kidney	Skin|10360628	11054467	11815627	12724420	15520046	19839049	20045558	20620960	22613639	23950995	24319267	25275723	26862037	27093919	28398146	28935640	30983997	31356776	31744753
47|Nociception|Anthralgia	Cough Reflex	Dysgeusia	Hyperalgesia	Inflammatory(Muscle) Pain/Myalgia	Ventilator Induced Damage|ACE2	BDKRB1 (B1R)	PRKCE	TRPA1	TRPV1|Joints	Tongue	Throat	Lungs|11815627	12006375	12604706	15331673	15364816	15520046	15860525	16565167	18164734	19141328	20152050	20562229	21215321	21575197	22220695	22264228	28283888	29378387	29664963|disease
46|Senescence|Leukopenia	Muscle Weakness|ACE2	BDKRB1 (B1R)	BMI1	CBX2	CDKN2A	CPM	DUSP1	KLKB1	KNG1	miR200c|Cardiovascular System	Heart	Lungs	Hair	Muscles|11815627	15459675	15520046	21545235	21840484	24925400	25367080	26763885	27454161	28398146	30207087	30341152	31519791	31853045	9923679|disease
48|Silent Hypoxia|Carotid Body Disfunction	Congenital Central Hypoventilation Syndrome|BDKRB1 (B1R)	BDNF	GDNF	miR200c	SNAP25	STX1A	STXBP1|Cardiovascular System|14566559	18978138	25655772	28398146	31041658|disease
59|Reciprocal Regulation of ACE2 and TMPRSS251||ACE2	EZH2	AR	TMPRSS2	PRKAA1	miR200c	SIRT1||17505061	20035825	21703114	26104761	27602077	27960536	28675952	28690868	29570986	31413168	32291076|functional
57|ACE2 Function||BECN1	CCL2	ACE2	CXCL8	PRKAA1	IL10	JAK1	MAP1LC3A	TGFB1	MPO	IL1B	TNF	NFKB1	STAT1	MAPK1	IL6||18391097	22613639	23652350	24417403	25275723	26862037	27343405	29570986	31356776|functional
58|ACE2 Regulation|(Sepsis-induced) ALI/ARDS|EZH2	ACE2	PRKAA1	NFKB1	SMAD2	IL1B	ZEB1	miR200c	S	MAS1	MTOR	ZEB2	SIRT1	TGFB1	SMAD3||11815627	16007097	24147777	25346724	28082260	28690868	28877748	28935757	29570986	31387171	31413168	32291076|functional
62|Complement Regulation||C3AR1	C9	C8A	C7	C6	C1QB	C5AR1	C1QA	C3	C2	C4A	C1QC	C1R	BDKRB1 (B1R)	C1S	C5	SERPING1	N	miR200c	HSPA9	S	MBL2	MASP2||10596866	10946292	11815627	15734727	16007097	16091382	18674818	20720586	22718567	27183614	28289183	28398146	28935640	31048789	32286536	8897926|functional
60|Crosstalk||F12	AGTR2	AGTR1	AGT	ACE2	BDKRB1 (B1R)	BDKRB2	CPN1	ACE	CPM	MAS1	KLK2	TMPRSS2	PREP	REN	KLKB1	KNG1	SERPING1||11815627	15734727	17883591	18674818	20152050	20597104	23386283	23957374	24392129	24970892	25071727	25122198	27082314	28710089	28935640	29168929	29288933	29556787	31786979	32306971	9489617|functional
61|miR200c Function||ACE2	FOXO1	EZH2	CDKN2A	BDKRB1 (B1R)	BMI1	CAT	ZEB1	SOD2	HMOX1	TLR3	MAPK7	NOS3	NFKB1	ZEB2	SIRT1	miR200c||21840484	23315071	24147777	27960536	28398146	28675952	28690868	28935757	29731719	30341152	31711520|functional
[truncated: 16 more columns]
