# Supplementary material for: The COVID-19 explorer—An integrated, whole patient knowledge model of COVID-19 disease
Source: Front Mol Med. 2022 Dec 22;2:1035215. doi: 10.3389/fmmed.2022.1035215 (PMC11285624; doi:10.3389/fmmed.2022.1035215)
Supplement: Supplementary file 6 [file DataSheet4.zip]

Archive with 14 entries (14 files):
- ACE2 Function.svg
- ACE2 Regulation.svg
- Autoimmunity.svg
- Barrier Permeability.svg
- Coagulation.svg
- Complement Regulation.svg
- Crosstalk.svg
- Exocytosis.svg
- Fibrogenic Signaling.svg
- Inflammatory Signaling.svg
- miR200c Function.svg
- Nociception.svg
- Reciprocal Regulation of ACE2 and TMPRSS251.svg
- Senescence.svg
