# Supplementary material for: The COVID-19 explorer—An integrated, whole patient knowledge model of COVID-19 disease
Source: Front Mol Med. 2022 Dec 22;2:1035215. doi: 10.3389/fmmed.2022.1035215 (PMC11285624; doi:10.3389/fmmed.2022.1035215)
Supplement: Supplementary file 8 [file DataSheet5.zip]

Archive with 30 entries (29 files):
- CSVs/
- __MACOSX/._CSVs
- CSVs/Autoimmunity.csv
- __MACOSX/CSVs/._Autoimmunity.csv
- CSVs/|miR200c_Function.csv
- __MACOSX/CSVs/._|miR200c_Function.csv
- CSVs/BarrierPermeability.csv
- __MACOSX/CSVs/._BarrierPermeability.csv
- CSVs/Coagulation.csv
- __MACOSX/CSVs/._Coagulation.csv
- CSVs/ACE2_Regulation.csv
- __MACOSX/CSVs/._ACE2_Regulation.csv
- CSVs/Exocytosis.csv
- __MACOSX/CSVs/._Exocytosis.csv
- CSVs/Inflammation.csv
- __MACOSX/CSVs/._Inflammation.csv
- CSVs/Crosstalk.csv
- __MACOSX/CSVs/._Crosstalk.csv
- CSVs/Nociception.csv
- __MACOSX/CSVs/._Nociception.csv
- CSVs/Senescence.csv
- __MACOSX/CSVs/._Senescence.csv
- CSVs/ComplementRegulation.csv
- __MACOSX/CSVs/._ComplementRegulation.csv
- CSVs/ACE2_TMPRSS2.csv
- __MACOSX/CSVs/._ACE2_TMPRSS2.csv
- CSVs/ACE2_Function.csv
- __MACOSX/CSVs/._ACE2_Function.csv
- CSVs/Fibrosis.csv
- __MACOSX/CSVs/._Fibrosis.csv
