# Supplementary material for: The COVID-19 explorer—An integrated, whole patient knowledge model of COVID-19 disease
Source: Front Mol Med. 2022 Dec 22;2:1035215. doi: 10.3389/fmmed.2022.1035215 (PMC11285624; doi:10.3389/fmmed.2022.1035215)
Supplement: Supplementary file 8 [file DataSheet5.zip › CSVs/ACE2_TMPRSS2.csv]

First Node	Last Node	Relation	PubMed IDs
AR	TMPRSS2	activating	20035825
EZH2	ACE2	inhibiting	32291076
EZH2	AR	activating
PRKAA1	ACE2	activating	29570986,31413168
PRKAA1	SIRT1	activating	27602077,29570986
SIRT1	ACE2	activating
SIRT1	AR	inhibiting	17505061
SIRT1	EZH2	inhibiting	21703114,26104761
miR200c	ACE2	inhibiting	28690868
miR200c	SIRT1	inhibiting	27960536,28675952
