# Supplementary material for: The COVID-19 explorer—An integrated, whole patient knowledge model of COVID-19 disease
Source: Front Mol Med. 2022 Dec 22;2:1035215. doi: 10.3389/fmmed.2022.1035215 (PMC11285624; doi:10.3389/fmmed.2022.1035215)
Supplement: Supplementary file 8 [file DataSheet5.zip › CSVs/ACE2_Function.csv]

First Node	Last Node	Relation	PubMed IDs
ACE2	*	inhibiting	22613639,24417403,25275723,26862037,31356776
ACE2	IL10	activating
Diminazene Aceturate (DIZE)	ACE2	activating	26862037,27343405
MLN-4760	ACE2	inhibiting	31356776
NCP-2454	ACE2	activating	25275723
PRKAA1	ACE2	activating	29570986
Resorcinolnaphthalein (RES)	ACE2	activating	18391097,23652350
